# Supplementary material for: Limited T-Cell-Stimulating Effect of Cytochalasin-B-Induced Membrane Vesicles Isolated from Artificial Antigen-Presenting Cells
Source: Vaccines (Basel). 2022 Nov 7;10(11):1877. doi: 10.3390/vaccines10111877 (PMC9694503; doi:10.3390/vaccines10111877)
Supplement: Supplementary file 1 [file vaccines-10-01877-s001.zip]

Archive with 1 entries (1 files):
- vaccines-1977657-supplementary.pdf
